# Supplementary material for: Thrombocytopenia in murine schistosomiasis is associated with platelet uptake by liver macrophages that have a distinct activation phenotype
Source: PLoS Pathog. 2025 Nov 26;21(11):e1013732. doi: 10.1371/journal.ppat.1013732 (PMC12697973; doi:10.1371/journal.ppat.1013732)
Supplement: S1 Data — (ZIP) [file ppat.1013732.s012.zip]

Archive with 2 entries (2 files):
- Greenman PLOS pathogens_all data.prism
- __MACOSX/._Greenman PLOS pathogens_all data.prism
